# Supplementary material for: Within-person coupling of estradiol, testosterone, and cortisol in women athletes
Source: PeerJ. 2020 Jan 24;8:e8402. doi: 10.7717/peerj.8402 (PMC6984338; doi:10.7717/peerj.8402)
Supplement: Supplemental Information 1 — For each participant, data points show salivarylevels of testosterone (Test), cortisol (Cort),and estradiol (Est) for samples obtained before and after each of twopractice sessions (P1A, P1B and P2A, P2B, respectively) and before warm-up, at mid-warm-up, and immediately after each of two matches (1A, 1B, 1C and 2A, 2B, 2C respectively). Cortisol is expressed as ug/dl; testosterone and estradiol are expressed as pg/ml. Participants were queried about their use of oral contraception (OC) and identified as either non-users (0) or users (1). For each match, articipants either played (1) or did not play (0). [file peerj-08-8402-s001.xlsx]

## Sheet: Edwards & Turan, Dataset for vo
PlayerID	OralC	play1	play2	TestP1A	TestP1B	TestP2A	TestP2B	Test1A	Test1B	Test1C	Test2A	Test2B	Test2C	CortP1A	CortP1B	CortP2A	CortP2B	Cort1A	Cort1B	Cort1C	Cort2A	Cort2B	Cort2C	EstP1A	EstP1B	EstP2A	EstP2B	Est1A	Est1B	Est1C	Est2A	Est2B	Est2C
3135	1	0	0	16.35	16.49	19.63	19.44	16.76	14.39	12.19	19.15	10.64	7.35	0.32	0.45	0.17	0.53	0.39	0.2	0.17	0.59	0.56	0.16	21.31	13.52	7.73	#NULL!	9.77	#NULL!	10.23	4.34	11.66	6.7
1174	1	0	1	8.81	12.4	6.31	14.63	16.58	14.64	12.65	17.99	19.7	16.57	0.15	0.36	0.23	0.46	0.45	0.42	0.17	0.96	0.62	0.43	3.85	3.74	#NULL!	4.057	8.2	6.29	5.97	6.1	10.79	#NULL!
4954	0	1	1	10.6	17.87	9.56	15.79	9.71	11.82	14.58	6.5	7.35	11.59	0.28	0.42	0.14	0.62	0.34	0.56	0.85	0.07	0.15	0.39	5.97	4.25	2.78	6.96	5.21	#NULL!	7.38	3.1	3	2.95
3897	0	0	1	16.41	61.24	#NULL!	68.87	23.82	24.49	14.88	23.8	78.09	24.66	0.15	1.76	#NULL!	2.68	0.12	0.34	0.19	0.22	0.33	1.05	3.79	#NULL!	#NULL!	#NULL!	3.95	5.94	5.51	3.83	#NULL!	8.88
4336	0	1	1	12.68	21.44	11.79	14.35	14.25	21.88	20.98	14.96	12.56	19.76	0.05	0.35	0.06	0.27	0.33	0.23	0.28	0.46	0.17	0.14	3.77	4.84	3.65	4.69	4.23	3.05	2.98	3.58	5.03	5.22
3676	0	1	1	19.94	37.97	23.54	39.6	33.91	32.52	45.84	18.04	25.47	36.2	0.29	0.63	0.55	3.13	0.69	0.85	3.29	0.8	0.63	1.46	4.27	6.96	4.02	10.61	8.64	13.6	#NULL!	9.62	14.53	9.04
9795	0	0	0	16.09	26.52	16.83	34.64	9.99	15.01	11.1	13.69	11.48	5.44	0.16	0.62	0.13	0.33	0.09	0.26	0.16	0.5	0.44	0.17	4.51	5.8	3.26	3.06	6.62	5.03	3.49	3.82	9.91	3.22
9373	0	1	1	15.9	26.6	8.76	#NULL!	19.61	24.32	30.54	14.37	16.91	23.41	0.29	0.33	0.13	#NULL!	0.54	0.68	1.86	0.29	0.26	1.05	7.89	5.01	2.5	#NULL!	3.6	7.42	5.28	1.96	5.28	5.07
7262	1	1	1	2.42	7.24	7.75	18.97	9.68	9.53	18.19	7.47	9.38	18.48	0.26	0.25	0.26	0.61	0.22	0.29	1.51	0.87	0.65	0.77	7.63	8.77	7.75	9.9	5.82	10.82	7.02	4.5	11.94	10.4
9380	0	1	1	10.83	19.35	9.69	25.83	11.06	21.88	26.24	15.5	21.16	32.68	0.33	0.46	0.3	0.71	0.13	0.47	0.87	0.34	0.34	1.55	6.97	9.75	5.91	11.85	6.8	11.55	14.26	11.18	15.27	9.27
2315	1	0	1	9.61	16.22	13.58	27.49	19.84	17.33	15.01	21.64	18.81	11.38	0.17	0.23	0.25	1.23	0.62	0.33	0.32	0.61	0.97	0.37	3.69	8.14	2.84	10.94	8.49	15.17	9.17	7.89	16.53	6.98
9731	0	1	1	10.91	19.05	9.04	14.97	16.35	17.93	24.41	8.12	11.92	15.59	0.4	0.47	0.44	0.63	0.94	0.51	1.68	0.17	0.36	0.61	3.47	4.71	4.34	8.42	16.99	8.59	7.3	5.35	5.37	7.14
4331	0	1	1	13.54	21.89	10.6	27.26	11.5	19.33	17.53	8.56	14.59	17.77	0.23	0.29	0.18	1.05	0.45	0.4	0.58	0.39	0.27	0.24	4.41	4.87	4.65	8.94	8	9.34	5	4.41	5.47	3.48
6157	0	1	1	11.28	16.25	13.21	17.77	15.5	19.66	25.3	17	15.67	14.73	0.42	0.16	0.4	0.23	0.38	0.4	0.71	0.8	0.4	0.38	4.09	3.71	2.45	3.12	4.26	5.72	6.39	6.14	5.23	3.5
